# Supplementary material for: An Agar-Free, Glass Bead-Based Method for the Culture of Strongyloides stercoralis: An Exploratory Diagnostic Sensitivity Study
Source: Diagnostics (Basel). 2026 Feb 27;16(5):711. doi: 10.3390/diagnostics16050711 (PMC12984573; doi:10.3390/diagnostics16050711)
Supplement: Supplementary file 1 [file diagnostics-16-00711-s001.zip]

Archive with 1 entries (1 files):
- Supplementary File S1 .xlsx
