# Supplementary material for: An Agar-Free, Glass Bead-Based Method for the Culture of Strongyloides stercoralis: An Exploratory Diagnostic Sensitivity Study
Source: Diagnostics (Basel). 2026 Feb 27;16(5):711. doi: 10.3390/diagnostics16050711 (PMC12984573; doi:10.3390/diagnostics16050711)
Supplement: Supplementary file 1 [file diagnostics-16-00711-s001.zip › Supplementary File S1 .xlsx]

## Sheet: Raw data 
APC	BPC	PCR_T0	PCR_APC	PCR_BPC	PCR_pot
0	0	0	0	0	0
0	0	0	0	0	1		APC	Microscopy after 6 days Agar plate culture (10 plates)
0	0	0	1	1	0		BPC	Microscopy after 6 days Bead-based plate culture (3 plates)
1	0	0	1	0	0		PCR	Polymerase Chane Reaction
0	0	0	0	0	0		PCR_T0	PCR on fresh, uncultured stool
0	0	0	0	0	0		PCR_APC	PCR from agar plate culture after 6 days culture
1	0	0	1	0	1		PCR_BPC	PCR from bead-based plate culture after 6 days culture
0	0	0	0	0	0		PCR_POT	PCR on stool incubated for 6 days in the stool container
0	0	0	0	0	0
0	0	0	0	0	0		1	positive (in at least 1 plate in case of microscopy)
0	0	0	0	0	0		0	negative
1	1	0	1	1	0		(n plates)	number of positive plates)
0	0	0	0	0	0
0	0	0	0	0	0
0	0	0	0	0	0
0	0	0	0	0	0
1	1	0	1	1	0
0	0	0	0	1	0
0	0	0	0	0	0
0	0	0	0	0	0
0	0	0	0	0	0
0	0	0	0	0	0
0	0	0	0	0	0
0	0	0	0	0	0
0	0	0	0	0	0
0	0	0	0	0	0
0	0	0	0	0	0
0	0	0	0	0	0
0	0	0	0	0	0
1	1	0	1	0	1
0	0	0	0	0	0
0	0	0	0	0	0
0	0	0	0	0	0
0	0	0	0	0	0
1	1	0	1	1	1
0	0	0	0	0	0
0	0	0	0	0	0
0	0	0	0	0	0
0	0	0	0	0	0
0	0	0	0	0	0
0	0	0	0	0	0
0	0	0	0	0	0
1 (2 plates)	0	1	1	0	0
0	0	0	0	0	0
1 (10 plates)	1 (3 plates)	0	1	0	0
0	0	0	0	0	0
0	0	0	0	0	0
0	0	0	0	0	0
0	0	0	0	0	0
1 (10 plates)	1 (3 plates)	1	1	1	1
0	0	0	0	0	0
0	0	1	1	1	1
0	0	0	0	0	0
0	0	0	0	0	0
0	0	0	0	0	0
0	0	0	0	0	0
0	0	0	0	0	0
0	0	0	0	0	0
0	0	0	0	0	0
0	0	0	0	0	0
1 (10 plates)	1 (3 plates)	1	1	1	1
0	0	0	0	0	0
0	0	0	0	0	0
0	0	0	0	0	0
0	0	0	0	0	0
0	0	0	0	0	0
0	0	0	0	0	0
0	0	0	0	0	0
0	0	0	0	0	0
0	0	0	0	0	0
0	0	0	0	0	0
1 (10 plates)	0	0	1	0	0
0	0	0	0	0	0
1	1	1	1	1	1
1 (9 plates)	0	1	1	1	1
0	0	0	0	0	0
0	0	0	0	0	0
0	0	0	0	0	0
1 (10 plates)	1 (3 plates)	1	1	1	1
0	0	0	0	0	0
0	0	0	0	0	0
0	0	0	0	0	0
1 (10 plates)	1 (3 plates)	0	0	1	1
0	0	0	0	0	0
0	0	0	0	0	0
1 (10 plates)	1 (3 plates)	1	1	1	0
0	0	0	0	0	0
1 (10 plates)	1 (3 plates)	1	1	1	1
0	0	0	0	0	0
0	0	0	0	0	0
1 (7 plates)	1 (1 plate)	0	0	0	0
0	0	0	0	0	0
0	0	0	0	0	0
0	0	0	0	0	0
0	0	0	0	0	0
1	1	0	1	1	0
0	0	0	0	0	0
0	0	0	0	0	0
0	0	0	0	0	0
0	0	0	0	0	0
0	0	0	0	0	0
0	0	0	0	0	0
0	0	0	0	0	0
0	0	0	0	0	0
0	0	0	0	0	0
1 (4 plates)	1 (1 plate)	0	1	1	1
0	0	0	0	0	0
0	0	0	0	0	0
1 (9 plates)	1	1	1	1	1
1 (10 plates)	1	1	1	1	1

## Sheet: Agreement between tests
APC vs BPC (whole cohort)							APC vs BPC (pos samples cohort)
Method	Coeff	StdErr	95% C.I.	P-Value			Method	Coeff	StdErr	95% C.I.	P-Value
Cohen's Kappa	0.845	0.067	(0.712,0.978)	0			Cohen's Kappa	0.511	0.171	(0.158,0.864)	3.141
Gwet's AC1	0.936	0.029	(0.878,0.994)	0			Gwet's AC1	0.692	0.140	(0.405,0.98)	0.02083
Percent Agreement	0.955	0.020	(0.915,0.994)	0			Percent Agreement	0.808	0.077	(0.649,0.967)	6.548e-08
APC vs PCR_T0 (whole cohort)							APC vs PCR_T0 (pos samples cohort)
Method	Coeff	StdErr	95% C.I.	P-Value			Method	Coeff	StdErr	95% C.I.	P-Value
Cohen's Kappa	0.545	0.107	(0.333,0.758)	0.0007608			Cohen's Kappa	0.0963	0.121	(-0.153,0.345)	216.6
Gwet's AC1	0.841	0.046	(0.751,0.932)	0			Gwet's AC1	0.0676	0.215	(-0.375,0.51)	377.7
Percent Agreement	0.882	0.031	(0.821,0.943)	0			Percent Agreement	0.5000	0.098	(0.298,0.702)	0.01443
BPC vs PCR_T0 (whole cohort)							BPC vs PCR_T0 (pos samples cohort)
Method	Coeff	StdErr	95% C.I.	P-Value			Method	Coeff	StdErr	95% C.I.	P-Value
Cohen's Kappa	0.512	0.121	(0.272,0.752)	0.02438			Cohen's Kappa	0.1186	0.173	(-0.237,0.475)	249.4
Gwet's AC1	0.860	0.042	(0.776,0.943)	0			Gwet's AC1	0.0824	0.197	(-0.324,0.489)	3.4e-01
Percent Agreement	0.891	0.030	(0.832,0.95)	0			Percent Agreement	0.5385	0.098	(0.337,0.74)	0.005042
APC vs PCR_POT (whole cohort)							APC vs PCR_POT (pos samples cohort)
Method	Coeff	StdErr	95% C.I.	P-Value			Method	Coeff	StdErr	95% C.I.	P-Value
Cohen's Kappa	0.645	0.097	(0.453,0.837)	5.945e-07			Cohen's Kappa	0.053	0.159	(-0.275,0.381)	3.71e-01
Gwet's AC1	0.861	0.043	(0.776,0.947)	0			Gwet's AC1	0.282	0.208	(-0.145,0.71)	93.03
Percent Agreement	0.900	0.029	(0.843,0.957)	0			Percent Agreement	0.577	0.097	(0.377,0.776)	0.001619
BPC vs PCR_POT (whole cohort)							BPC vs PCR_POT (pos samples cohort)
Method	Coeff	StdErr	95% C.I.	P-Value			Method	Coeff	StdErr	95% C.I.	P-Value
Cohen's Kappa	0.635	0.106	(0.425,0.844)	1.363e-05			Cohen's Kappa	0.193	0.193	(-0.204,0.589)	163.7
Gwet's AC1	0.879	0.039	(0.801,0.957)	0			Gwet's AC1	0.270	0.198	(-0.138,0.677)	92.64
Percent Agreement	0.909	0.027	(0.855,0.963)	0			Percent Agreement	0.615	0.095	(0.419,0.812)	0.0004692
APC vs PCR_APC (whole cohort)							APC vs PCR_APC (pos samples cohort)
Method	Coeff	StdErr	95% C.I.	P-Value			Method	Coeff	StdErr	95% C.I.	P-Value
Cohen's Kappa	0.886	0.056	(0.776,0.997)	0			Cohen's Kappa	0.409	0.243	(-0.092,0.91)	52.65
Gwet's AC1	0.947	0.027	(0.893,1)	0			Gwet's AC1	0.792	0.109	(0.568,1)	6.308e-05
Percent Agreement	0.964	0.018	(0.928,0.999)	0			Percent Agreement	0.846	0.071	(0.7,0.992)	3.87e-12
BPC vs PCR_BPC (whole cohort)							BPC vs PCR_BPC (pos samples cohort)
Method	Coeff	StdErr	95% C.I.	P-Value			Method	Coeff	StdErr	95% C.I.	P-Value
Cohen's Kappa	0.762	0.086	(0.592,0.932)	7.105e-12			Cohen's Kappa	0.389	0.191	(-0.003,0.782)	25.92
Gwet's AC1	0.913	0.034	(0.847,0.98)	0			Gwet's AC1	0.519	0.173	(0.162,0.876)	3.046
Percent Agreement	0.936	0.023	(0.89,0.982)	0			Percent Agreement	0.731	0.087	(0.552,0.91)	4.765e-06
PCR_APC vs PCR_BPC (whole cohort)							PCR_APC vs PCR_BPC (pos samples cohort)
Method	Coeff	StdErr	95% C.I.	P-Value			Method	Coeff	StdErr	95% C.I.	P-Value
Cohen's Kappa	0.756	0.082	(0.594,0.918)	9.992e-13			Cohen's Kappa	0.161	0.194	(-0.239,0.562)	207.4
Gwet's AC1	0.896	0.037	(0.822,0.971)	0			Gwet's AC1	0.523	0.173	(0.166,0.88)	2.89e-03
Percent Agreement	0.927	0.025	(0.878,0.976)	0			Percent Agreement	0.692	0.091	(0.506,0.879)	2.639e-05
PCR_APC vs PCR_pot (whole cohort)							PCR_APC vs PCR_pot (pos samples cohort)
Method	Coeff	StdErr	95% C.I.	P-Value			Method	Coeff	StdErr	95% C.I.	P-Value
Cohen's Kappa	0.645	0.097	(0.453,0.837)	5.945e-07			Cohen's Kappa	0.053	0.159	(-0.275,0.381)	3.71e-01
Gwet's AC1	0.861	0.043	(0.776,0.947)	0			Gwet's AC1	0.282	0.208	(-0.145,0.71)	93.03
Percent Agreement	0.900	0.029	(0.843,0.957)	0			Percent Agreement	0.577	0.097	(0.377,0.776)	0.001619
PCR_BPC vs PCR_pot (whole cohort)							PCR_BPC vs PCR_pot (pos samples cohort)
Method	Coeff	StdErr	95% C.I.	P-Value			Method	Coeff	StdErr	95% C.I.	P-Value
Cohen's Kappa	0.680	0.099	(0.483,0.876)	2.29e-10			Cohen's Kappa	0.264	0.188	(-0.123,0.651)	8.59e-02
Gwet's AC1	0.890	0.038	(0.816,0.965)	0			Gwet's AC1	0.354	0.192	(-0.041,0.75)	38.53
Percent Agreement	0.918	0.026	(0.866,0.97)	0			Percent Agreement	0.654	0.093	(0.462,0.846)	0.0001202
PCR_T0 vs PCR_pot (whole cohort)							PCR_T0 vs PCR_pot (pos samples cohort)
Method	Coeff	StdErr	95% C.I.	P-Value			Method	Coeff	StdErr	95% C.I.	P-Value
Cohen's Kappa	0.652	0.113	(0.428,0.876)	3.864e-05			Cohen's Kappa	0.399	0.170	(0.05,0.748)	13.41
Gwet's AC1	0.908	0.033	(0.842,0.974)	0			Gwet's AC1	0.385	0.181	(0.012,0.757)	21.84
Percent Agreement	0.927	0.025	(0.878,0.976)	0			Percent Agreement	0.692	0.091	(0.506,0.879)	2.639e-05
